# Supplementary material for: Auditory Cortex Maturation and Language Development in Children with Hearing Loss and Additional Disabilities
Source: Children (Basel). 2023 Nov 15;10(11):1813. doi: 10.3390/children10111813 (PMC10670362; doi:10.3390/children10111813)
Supplement: Supplementary file 1 [file children-10-01813-s001.zip]

Archive with 1 entries (1 files):
- children-2621257-supplementary.pdf
